# Supplementary material for: Clinical, societal and personal recovery in schizophrenia spectrum disorders across time: states and annual transitions
Source: Br J Psychiatry. 2021 Jul;219(1):401–8. doi: 10.1192/bjp.2021.48 (PMC8529640; doi:10.1192/bjp.2021.48)
Supplement: Supplementary file 1 [file S0007125021000489sup001.zip]

Archive with 5 entries (5 files):
- coi_disclosure_Castelein_first_author.docx
- Appendix_4_Recovery_rates_per_type_no_changes_as.docx
- Appendix_3_Latent_Gold_Syntax_predictors_no_changes_as.docx
- Appendix_2_Latent_Gold_Syntax_MLMM_no_changes_as.docx
- Appendix_1_Modelling_decisions_of_the_MLMM_no_changes_as.docx
